# Supplementary material for: Go with the flow: Impacts of high and low flow conditions on freshwater mussel assemblages and distribution
Source: PLoS One. 2024 Feb 15;19(2):e0296861. doi: 10.1371/journal.pone.0296861 (PMC10868800; doi:10.1371/journal.pone.0296861)
Supplement: S3 Fig — Simulated shear stress (N m-2) for an A) low (0.42 m3s-1), B) moderate (5.32 m3s-1), C) moderate-high (32.28 m3s-1), and D) high (361.89 m3s-1) flow in a study segment in the San Saba River, TX. Discharges were modeled in the Hydrologic Engineering Center’s River Analysis System (HEC-RAS) using a two-dimensional unsteady flow model built using survey data collected in 2018 [64]. (ZIP) [file pone.0296861.s008.zip]

Archive with 1 entries (1 files):
- S3_Fig.tif
